# Supplementary material for: Habitat-Adapted Endophytic Fusarium clavum EeR24 from the Arava Desert Induces Resistance Against Fusarium Wilt of Muskmelons
Source: Microorganisms. 2026 Apr 12;14(4):871. doi: 10.3390/microorganisms14040871 (PMC13119043; doi:10.3390/microorganisms14040871)
Supplement: Supplementary file 1 [file microorganisms-14-00871-s001.zip]

Archive with 1 entries (1 files):
- microorganisms-4161815-supplementary.pdf
